# Supplementary material for: Multifunctional Small Molecules as Potential Anti-Alzheimer’s Disease Agents
Source: Molecules. 2021 Oct 3;26(19):6015. doi: 10.3390/molecules26196015 (PMC8512147; doi:10.3390/molecules26196015)
Supplement: Supplementary file 1 [file molecules-26-06015-s001.zip]

Archive with 1 entries (1 files):
- molecules-1311149-supplementary.pdf
